# Supplementary material for: Timing and Weather Offer Alternative Mitigation Strategies for Lowering Bat Mortality at Wind Energy Facilities in Ontario
Source: Animals (Basel). 2021 Dec 8;11(12):3503. doi: 10.3390/ani11123503 (PMC8698177; doi:10.3390/ani11123503)
Supplement: Supplementary file 1 [file animals-11-03503-s001.zip]

Archive with 1 entries (1 files):
- Tables S1 and S2 Model selection.xlsx
