# Supplementary material for: Timing and Weather Offer Alternative Mitigation Strategies for Lowering Bat Mortality at Wind Energy Facilities in Ontario
Source: Animals (Basel). 2021 Dec 8;11(12):3503. doi: 10.3390/ani11123503 (PMC8698177; doi:10.3390/ani11123503)
Supplement: Supplementary file 1 [file animals-11-03503-s001.zip › Tables S1 and S2 Model selection.xlsx]

## Sheet: Table S1 mortality
Table S1. Model selection tables for bat mortality
All species		Hypothesis	Model	Log likelihood	AIC	∆AIC	Model weight
	4	Time and foraging	smooth(Date) + Temperature + Pressure	-1954.87	3921.83	0	0.568182
	7	Time and foraging	smooth(Date) + Temperature + Pressure + Moon	-1955.19	3924.52	2.68834	0.148157
	30	Time, foraging, and migration	smooth(Date) + Temperature + Moon + Strong Opposing	-1956.03	3926.19	4.35459	0.064402
	2	Time and foraging	smooth(Date) + Temperature	-1958.42	3926.91	5.08135	0.0447803
	5	Time and foraging	smooth(Date) + Temperature + Pressure + Rain	-1956.55	3927.23	5.40196	0.0381476
	8	Time and foraging	smooth(Date) + Temperature + Pressure + Humidity	-1956.82	3927.77	5.94372	0.0290955
	28	Time, foraging, and migration	smooth(Date) + Temperature + Rain + Pressure + Moon + Strong Opposing	-1955.16	3928.52	6.68776	0.0200567
	27	Time, foraging, and migration	smooth(Date) + Temperature + Rain + Strong Opposing	-1957.25	3928.62	6.79183	0.0190397
	9	Time and foraging	smooth(Date) + Temperature + Pressure + Moon + Humidity	-1956.84	3929.84	8.00999	0.0103548
	24	Time, foraging, and migration	smooth(Date) + Temperature + Rain + Pressure + Wind direction	-1956.89	3929.96	8.12499	0.00977618
	6	Time and foraging	smooth(Date) + Temperature + Pressure + Rain + Moon	-1956.9	3929.96	8.13205	0.00974172
	21	Time, foraging, and migration	smooth(Date) + Temperature + Wind speed	-1959.54	3931.17	9.34383	0.00531498
	null	Null	smooth(Date)	-1961.65	3931.35	9.52392	0.00485729
	18	Time and migration	smooth(Date) + Wind direction	-1960.77	3931.6	9.77361	0.00428722
	1	Time	smooth(Date) + Year	-1960.77	3931.62	9.78444	0.00426407
	31	Time, foraging, and migration	smooth(Date) + Temperature + Moon + North Wind	-1958.9	3931.93	10.1013	0.00363939
	29	Time, foraging, and migration	smooth(Date) + Temperature + Rain + Pressure + Moon + North wind	-1956.94	3932.09	10.2603	0.0033612
	11	Time and migration	smooth(Date) + Wind speed	-1961.11	3932.29	10.4617	0.00303918
	3	Time and foraging	smooth(Date) + Pressure	-1961.2	3932.47	10.6374	0.00278357
	22	Time, foraging, and migration	smooth(Date) + Temperature + Moon + Wind speed	-1959.78	3933.7	11.8649	0.0015068
	26	Time, foraging, and migration	smooth(Date) + Temperature + Rain + North wind	-1959.84	3933.8	11.9694	0.00143006
	23	Time, foraging, and migration	smooth(Date) + Temperature + Rain + Moon + Wind direction	-1958.92	3934	12.1712	0.00129283
	19	Time, foraging, and migration	smooth(Date) + Temperature + Pressure + Rain + Wind speed	-1959.04	3934.25	12.4169	0.00114338
	20	Time, foraging, and migration	smooth(Date) + Temperature + Moon + Rain + Wind speed	-1959.04	3934.25	12.4169	0.00114338
	15	Time and migration	smooth(Date) + Rain + Wind direction	-1961.36	3934.83	12.995	0.000856352
	10	Time and migration	smooth(Date) + Rain	-1962.5	3935.06	13.2331	0.000760237
	12	Time and migration	smooth(Date) + Rain + Wind speed	-1962.05	3936.2	14.373	0.000429971
	17	Time and migration (favorable wind)	smooth(Date) + Rain + North wind	-1963.39	3938.88	17.0512	0.000112685
	35	Time, foraging, and migration	smooth(Date) + Rain + Pressure + North wind	-1963	3940.12	18.2932	6.05562e-05
	13	Time and migration	smooth(Date) + Rain + Moon	-1964.34	3940.78	18.9476	4.3658e-05
	16	Time and migration (unfavorable wind)	smooth(Date) + Rain + Strong opposing	-1964.43	3940.96	19.1301	3.98505e-05
	14	Time and migration	smooth(Date) + Rain + Moon + Wind speed	-1963.89	3941.9	20.0711	2.48949e-05
	34	Time, foraging, and migration	smooth(Date) + Rain + Pressure + Strong opposing	-1964.23	3942.58	20.7488	1.77396e-05
	25	Time, foraging, and migration	smooth(Date) + Temperature + Rain + Wind speed + Wind direction	-1963.66	3943.5	21.6656	1.12168e-05
	32	Time, foraging, and migration	smooth(Date) + Pressure + Humidity + Moon + North wind	-1964.64	3945.45	23.6182	4.22532e-06
	33	Time, foraging, and migration	smooth(Date) + Pressure + Humidity + Moon + Strong Opposing	-1967.01	3950.18	28.3489	3.96832e-07
Big brown bat
	10	Time and migration	smooth(Date) + Rain	-2570.04	5150.15	0	0.596659
	16	Time and migration (unfavorable wind)	smooth(Date) + Rain + Strong opposing	-2569.49	5151.08	0.929405	0.374894
	13	Time and migration	smooth(Date) + Rain + Moon	-2572.91	5157.92	7.76962	0.0122624
	17	Time and migration (favorable wind)	smooth(Date) + Rain + North wind	-2572.94	5157.98	7.82742	0.0119131
	15	Time and migration	smooth(Date) + Rain + Wind direction	-2574.13	5160.36	10.2035	0.00363129
	null	Null	smooth(Date)	-2579.36	5164.44	14.288	0.000471117
	1	Time	smooth(Date) + Year	-3696.71	5166.77	16.6216	0.000146685
	18	Time and migration	smooth(Date) + Wind direction	-2585.69	5181.45	31.295	9.55197e-08
	34	Time, foraging, and migration	smooth(Date) + Rain + Pressure + Strong opposing	-2584.36	5182.84	32.6903	4.75459e-08
	35	Time, foraging, and migration	smooth(Date) + Rain + Pressure + North wind	-2588.42	5190.96	40.8093	8.20557e-10
	3	Time and foraging	smooth(Date) + Pressure	-2591.59	5193.25	43.1022	2.60732e-10
	26	Time, foraging, and migration	smooth(Date) + Temperature + Rain + North wind	-2594.92	5203.96	53.8085	1.23414e-12
	27	Time, foraging, and migration	smooth(Date) + Temperature + Rain + Strong Opposing	-2595.74	5205.62	55.4665	5.38674e-13
	12	Time and migration	smooth(Date) + Rain + Wind speed	-2599.21	5210.52	60.3645	4.65319e-14
	14	Time and migration	smooth(Date) + Rain + Moon + Wind speed	-2601.54	5217.21	67.062	1.63457e-15
	2	Time and foraging	smooth(Date) + Temperature	-2604.66	5219.39	69.2362	5.51166e-16
	33	Time, foraging, and migration	smooth(Date) + Pressure + Humidity + Moon + Strong Opposing	-2605.34	5226.84	76.6876	1.32811e-17
	11	Time and migration	smooth(Date) + Wind speed	-2608.43	5226.92	76.7679	1.27585e-17
	23	Time, foraging, and migration	smooth(Date) + Temperature + Rain + Moon + Wind direction	-2605.63	5227.44	77.2829	9.86181e-18
	32	Time, foraging, and migration	smooth(Date) + Pressure + Humidity + Moon + North wind	-2607.18	5230.54	80.3837	2.09232e-18
	30	Time, foraging, and migration	smooth(Date) + Temperature + Moon + Strong Opposing	-2613	5240.14	89.9849	1.72085e-20
	31	Time, foraging, and migration	smooth(Date) + Temperature + Moon + North Wind	-2613.73	5241.59	91.438	8.32171e-21
	5	Time and foraging	smooth(Date) + Temperature + Pressure + Rain	-2616.28	5246.69	96.5397	6.49239e-22
	24	Time, foraging, and migration	smooth(Date) + Temperature + Rain + Pressure + Wind direction	-2615.49	5247.14	96.9904	5.18233e-22
	28	Time, foraging, and migration	smooth(Date) + Temperature + Rain + Pressure + Moon + Strong Opposing	-2620.19	5258.58	108.428	1.70198e-24
	6	Time and foraging	smooth(Date) + Temperature + Pressure + Rain + Moon	-2621.71	5259.58	109.432	1.03003e-24
	29	Time, foraging, and migration	smooth(Date) + Temperature + Rain + Pressure + Moon + North wind	-2621.66	5261.53	111.377	3.89544e-25
	4	Time and foraging	smooth(Date) + Temperature + Pressure	-2625.01	5262.12	111.972	2.89315e-25
	8	Time and foraging	smooth(Date) + Temperature + Pressure + Humidity	-2631.13	5276.39	126.237	2.31012e-28
	7	Time and foraging	smooth(Date) + Temperature + Pressure + Moon	-2631.19	5276.52	126.366	2.1657e-28
	9	Time and foraging	smooth(Date) + Temperature + Pressure + Moon + Humidity	-2640.96	5298.1	147.943	4.47053e-33
	19	Time, foraging, and migration	smooth(Date) + Temperature + Pressure + Rain + Wind speed	-2672.1	5360.36	210.206	1.34934e-46
	20	Time, foraging, and migration	smooth(Date) + Temperature + Moon + Rain + Wind speed	-2672.1	5360.36	210.206	1.34934e-46
	21	Time, foraging, and migration	smooth(Date) + Temperature + Wind speed	-2676.27	5364.63	214.479	1.59277e-47
	22	Time, foraging, and migration	smooth(Date) + Temperature + Moon + Wind speed	-2692.86	5399.84	249.69	3.59952e-55
	25	Time, foraging, and migration	smooth(Date) + Temperature + Rain + Wind speed + Wind direction	-2700.05	5416.26	266.109	9.79247e-59
Silver-haired bat
	2	Time and foraging	smooth(Date) + Temperature	-2504.14	5024.45	0	0.995025
	25	Time, foraging, and migration	smooth(Date) + Temperature + Rain + Wind speed + Wind direction	-2512.54	5035.16	10.7085	0.0047044
	21	Time, foraging, and migration	smooth(Date) + Temperature + Wind speed	-2514.37	5040.83	16.3784	0.000276258
	26	Time, foraging, and migration	smooth(Date) + Temperature + Rain + North wind	-2515.68	5045.5	21.0489	2.67383e-05
	27	Time, foraging, and migration	smooth(Date) + Temperature + Rain + Strong Opposing	-2516.44	5047	22.554	1.25981e-05
	4	Time and foraging	smooth(Date) + Temperature + Pressure	-2517.51	5047.11	22.6579	1.19599e-05
	11	Time and migration	smooth(Date) + Wind speed	-2518.59	5047.25	22.7967	1.1158e-05
	null	Null	smooth(Date)	-2520.92	5049.89	25.4379	2.97894e-06
	12	Time and migration	smooth(Date) + Rain + Wind speed	-2519.27	5050.63	26.1851	2.05029e-06
	23	Time, foraging, and migration	smooth(Date) + Temperature + Rain + Moon + Wind direction	-2517.31	5050.79	26.3431	1.89454e-06
	31	Time, foraging, and migration	smooth(Date) + Temperature + Moon + North Wind	-2518.9	5051.92	27.4751	1.07569e-06
	10	Time and migration	smooth(Date) + Rain	-2521.82	5053.71	29.2613	4.40377e-07
	30	Time, foraging, and migration	smooth(Date) + Temperature + Moon + Strong Opposing	-2520.14	5054.41	29.9587	3.10726e-07
	18	Time and migration	smooth(Date) + Wind direction	-2522.19	5054.45	29.997	3.04832e-07
	22	Time, foraging, and migration	smooth(Date) + Temperature + Moon + Wind speed	-2521.24	5056.61	32.1585	1.03441e-07
	15	Time and migration	smooth(Date) + Rain + Wind direction	-2522.37	5056.84	32.3889	9.21885e-08
	16	Time and migration (unfavorable wind)	smooth(Date) + Rain + Strong opposing	-2522.96	5058.02	33.5702	5.1069e-08
	7	Time and foraging	smooth(Date) + Temperature + Pressure + Moon	-2522.21	5058.54	34.0954	3.92746e-08
	17	Time and migration (favorable wind)	smooth(Date) + Rain + North wind	-2523.3	5058.7	34.2554	3.62554e-08
	8	Time and foraging	smooth(Date) + Temperature + Pressure + Humidity	-2522.36	5058.85	34.4031	3.36738e-08
	5	Time and foraging	smooth(Date) + Temperature + Pressure + Rain	-2523.85	5061.82	37.3756	7.61785e-09
	3	Time and foraging	smooth(Date) + Pressure	-2526.01	5062.09	37.6389	6.67808e-09
	19	Time, foraging, and migration	smooth(Date) + Temperature + Pressure + Rain + Wind speed	-2524.43	5065.03	40.5779	1.53625e-09
	20	Time, foraging, and migration	smooth(Date) + Temperature + Moon + Rain + Wind speed	-2524.43	5065.03	40.5779	1.53625e-09
	24	Time, foraging, and migration	smooth(Date) + Temperature + Rain + Pressure + Wind direction	-2526.49	5069.16	44.7061	1.94999e-10
	14	Time and migration	smooth(Date) + Rain + Moon + Wind speed	-2528.01	5070.14	45.6937	1.19009e-10
	13	Time and migration	smooth(Date) + Rain + Moon	-2529.66	5071.42	46.9752	6.27055e-11
	6	Time and foraging	smooth(Date) + Temperature + Pressure + Rain + Moon	-2527.7	5071.57	47.1183	5.83736e-11
	1	Time	smooth(Date) + Year	-2532.62	5075.32	50.8698	8.94544e-12
	9	Time and foraging	smooth(Date) + Temperature + Pressure + Moon + Humidity	-2529.67	5075.52	51.0664	8.10782e-12
	29	Time, foraging, and migration	smooth(Date) + Temperature + Rain + Pressure + Moon + North wind	-2528.75	5075.71	51.2608	7.35679e-12
	28	Time, foraging, and migration	smooth(Date) + Temperature + Rain + Pressure + Moon + Strong Opposing	-2530.43	5079.06	54.6116	1.37745e-12
	35	Time, foraging, and migration	smooth(Date) + Rain + Pressure + North wind	-2532.54	5079.21	54.7642	1.27626e-12
	34	Time, foraging, and migration	smooth(Date) + Rain + Pressure + Strong opposing	-2533.5	5081.13	56.6797	4.89771e-13
	32	Time, foraging, and migration	smooth(Date) + Pressure + Humidity + Moon + North wind	-2538.46	5093.09	68.645	1.23528e-15
	33	Time, foraging, and migration	smooth(Date) + Pressure + Humidity + Moon + Strong Opposing	-2540.38	5096.93	72.4815	1.81415e-16
Hoary bat
	15	Time and migration	smooth(Date) + Rain + Wind direction	-2603.74	5634.52	0	1
	34	Time, foraging, and migration	smooth(Date) + Rain + Pressure + Strong opposing	-2595.54	5676.41	41.892	0.0047044
	13	Time and migration	smooth(Date) + Rain + Moon	-2587.77	5685.55	51.0269	0.000276258
	23	Time, foraging, and migration	smooth(Date) + Temperature + Rain + Moon + Wind direction	-2609.06	5688.05	53.5274	2.67383e-05
	18	Time and migration	smooth(Date) + Wind direction	-2605.04	5696.06	61.5392	1.25981e-05
	3	Time and foraging	smooth(Date) + Pressure	-2598.99	5699.95	65.425	1.19599e-05
	35	Time, foraging, and migration	smooth(Date) + Rain + Pressure + North wind	-2599.45	5701.32	66.7952	1.1158e-05
	10	Time and migration	smooth(Date) + Rain	-2596.54	5701.59	67.0722	2.97894e-06
	16	Time and migration (unfavorable wind)	smooth(Date) + Rain + Strong opposing	-2595.23	5712.04	77.5235	2.05029e-06
	33	Time, foraging, and migration	smooth(Date) + Pressure + Humidity + Moon + Strong Opposing	-2592.6	5717.81	83.2928	1.89454e-06
	24	Time, foraging, and migration	smooth(Date) + Temperature + Rain + Pressure + Wind direction	-2615.81	5726.85	92.3309	1.07569e-06
	17	Time and migration (favorable wind)	smooth(Date) + Rain + North wind	-2599.29	5731.7	97.1802	4.40377e-07
	32	Time, foraging, and migration	smooth(Date) + Pressure + Humidity + Moon + North wind	-2593.89	5735.77	101.248	3.10726e-07
	14	Time and migration	smooth(Date) + Rain + Moon + Wind speed	-2568.42	5738.31	103.787	3.04832e-07
	29	Time, foraging, and migration	smooth(Date) + Temperature + Rain + Pressure + Moon + North wind	-2598.25	5740.21	105.691	1.03441e-07
	26	Time, foraging, and migration	smooth(Date) + Temperature + Rain + North wind	-2606.14	5741.85	107.333	9.21885e-08
	6	Time and foraging	smooth(Date) + Temperature + Pressure + Rain + Moon	-2603.33	5753.52	119.004	5.1069e-08
	28	Time, foraging, and migration	smooth(Date) + Temperature + Rain + Pressure + Moon + Strong Opposing	-2612.03	5755.39	120.871	3.92746e-08
	12	Time and migration	smooth(Date) + Rain + Wind speed	-2578.43	5756.5	121.983	3.62554e-08
	27	Time, foraging, and migration	smooth(Date) + Temperature + Rain + Strong Opposing	-2620.02	5766.04	131.518	3.36738e-08
	5	Time and foraging	smooth(Date) + Temperature + Pressure + Rain	-2610.2	5767.09	132.567	7.61785e-09
	1	Time	smooth(Date) + Year	-2591.07	5768.01	133.486	6.67808e-09
	null	Null	smooth(Date)	-2598.59	5771.38	136.859	1.53625e-09
	31	Time, foraging, and migration	smooth(Date) + Temperature + Moon + North Wind	-2603.86	5778.74	144.222	1.53625e-09
	7	Time and foraging	smooth(Date) + Temperature + Pressure + Moon	-2605.9	5787.81	153.287	1.94999e-10
	4	Time and foraging	smooth(Date) + Temperature + Pressure	-2612.98	5801.05	166.528	1.19009e-10
	30	Time, foraging, and migration	smooth(Date) + Temperature + Moon + Strong Opposing	-2616.84	5802.31	167.788	6.27055e-11
	9	Time and foraging	smooth(Date) + Temperature + Pressure + Moon + Humidity	-2603.29	5809.92	175.4	5.83736e-11
	8	Time and foraging	smooth(Date) + Temperature + Pressure + Humidity	-2605.78	5819.8	185.275	8.94544e-12
	11	Time and migration	smooth(Date) + Wind speed	-2579.04	5823.54	189.023	8.10782e-12
	2	Time and foraging	smooth(Date) + Temperature	-2616.61	5837.26	202.742	7.35679e-12
	19	Time, foraging, and migration	smooth(Date) + Temperature + Pressure + Rain + Wind speed	-2612.63	5848.02	213.497	1.37745e-12
	20	Time, foraging, and migration	smooth(Date) + Temperature + Moon + Rain + Wind speed	-2612.63	5848.02	213.497	1.27626e-12
	22	Time, foraging, and migration	smooth(Date) + Temperature + Moon + Wind speed	-2605.25	5972.13	337.606	4.89771e-13
	21	Time, foraging, and migration	smooth(Date) + Temperature + Wind speed	-2612.07	5996.19	361.673	1.23528e-15
	25	Time, foraging, and migration	smooth(Date) + Temperature + Rain + Wind speed + Wind direction	-2630.98	6017.95	383.433	1.81415e-16
Eastern red bat
	null	Null	smooth(Date)	-2508.87	5025.79	0	0.253807
	18	Time and migration	smooth(Date) + Wind direction	-2508.01	5026.09	0.305331	0.217872
	1	Time	smooth(Date) + Year	-2508.03	5026.12	0.33538	0.214623
	10	Time and migration	smooth(Date) + Rain	-2509.16	5028.38	2.5931	0.0694096
	2	Time and foraging	smooth(Date) + Temperature	-2509.3	5028.66	2.8749	0.0602875
	11	Time and migration	smooth(Date) + Wind speed	-2509.31	5028.68	2.89314	0.0597401
	15	Time and migration	smooth(Date) + Rain + Wind direction	-2508.63	5029.37	3.57868	0.0424037
	13	Time and migration	smooth(Date) + Rain + Moon	-2509.25	5030.6	4.81112	0.0228972
	12	Time and migration	smooth(Date) + Rain + Wind speed	-2509.54	5031.18	5.39677	0.0170848
	31	Time, foraging, and migration	smooth(Date) + Temperature + Moon + North Wind	-2509.14	5032.4	6.61506	0.00929097
	23	Time, foraging, and migration	smooth(Date) + Temperature + Rain + Moon + Wind direction	-2508.14	5032.44	6.65468	0.00910875
	26	Time, foraging, and migration	smooth(Date) + Temperature + Rain + North wind	-2509.56	5033.25	7.46257	0.00608173
	14	Time and migration	smooth(Date) + Rain + Moon + Wind speed	-2509.72	5033.56	7.77454	0.00520337
	3	Time and foraging	smooth(Date) + Pressure	-2512.16	5034.4	8.61083	0.0034252
	17	Time and migration (favorable wind)	smooth(Date) + Rain + North wind	-2511.17	5034.43	8.64122	0.00337354
	4	Time and foraging	smooth(Date) + Temperature + Pressure	-2511.66	5035.41	9.62734	0.00206041
	21	Time, foraging, and migration	smooth(Date) + Temperature + Wind speed	-2511.72	5035.53	9.74737	0.0019404
	5	Time and foraging	smooth(Date) + Temperature + Pressure + Rain	-2511.36	5036.85	11.0598	0.00100671
	25	Time, foraging, and migration	smooth(Date) + Temperature + Rain + Wind speed + Wind direction	-2510.68	5037.53	11.7392	0.000716755
	22	Time, foraging, and migration	smooth(Date) + Temperature + Moon + Wind speed	-2511.76	5037.64	11.8565	0.00067593
	7	Time and foraging	smooth(Date) + Temperature + Pressure + Moon	-2512	5038.12	12.3348	0.000532157
	6	Time and foraging	smooth(Date) + Temperature + Pressure + Rain + Moon	-2511.66	5039.48	13.6919	0.000269984
	24	Time, foraging, and migration	smooth(Date) + Temperature + Rain + Pressure + Wind direction	-2512.09	5040.35	14.5635	0.000174616
	19	Time, foraging, and migration	smooth(Date) + Temperature + Pressure + Rain + Wind speed	-2512.41	5040.98	15.1962	0.000127259
	20	Time, foraging, and migration	smooth(Date) + Temperature + Moon + Rain + Wind speed	-2512.41	5040.98	15.1962	0.000127259
	29	Time, foraging, and migration	smooth(Date) + Temperature + Rain + Pressure + Moon + North wind	-2512.37	5042.95	17.158	4.77187e-05
	35	Time, foraging, and migration	smooth(Date) + Rain + Pressure + North wind	-2514.66	5043.45	17.6603	3.71214e-05
	8	Time and foraging	smooth(Date) + Temperature + Pressure + Humidity	-2515.03	5044.19	18.3981	2.56683e-05
	9	Time and foraging	smooth(Date) + Temperature + Pressure + Moon + Humidity	-2515.07	5046.3	20.5097	8.93068e-06
	27	Time, foraging, and migration	smooth(Date) + Temperature + Rain + Strong Opposing	-2516.94	5048.02	22.2312	3.77633e-06
	30	Time, foraging, and migration	smooth(Date) + Temperature + Moon + Strong Opposing	-2517.36	5048.84	23.054	2.50263e-06
	32	Time, foraging, and migration	smooth(Date) + Pressure + Humidity + Moon + North wind	-2518.01	5052.19	26.4027	4.69073e-07
	16	Time and migration (unfavorable wind)	smooth(Date) + Rain + Strong opposing	-2520.8	5053.69	27.9016	2.21694e-07
	28	Time, foraging, and migration	smooth(Date) + Temperature + Rain + Pressure + Moon + Strong Opposing	-2521.44	5061.09	35.3016	5.48096e-09
	34	Time, foraging, and migration	smooth(Date) + Rain + Pressure + Strong opposing	-2526.65	5067.43	41.6398	2.30431e-10
	33	Time, foraging, and migration	smooth(Date) + Pressure + Humidity + Moon + Strong Opposing	-2531.84	5079.84	54.0513	4.64963e-13

## Sheet: Table S2 activity
Table S2. Model selection tables for bat activity
	Hypothesis	Model	Log likelihood	AIC	∆AIC	Model weight
All Species	Time and migration	smooth(Date) + smooth(Hour) + Rain + Moon	-22836	45694	0	0.979665
	Time and migration	smooth(Date) + smooth(Hour) + Wind direction	-22840.9	45701.8	7.8	0.0198303
	Time	smooth(Date) + smooth(Hour)	-22845.6	45709.2	15.14	0.000505206
	Time and migration	smooth(Date) + smooth(Hour) + Wind speed	-22879.7	45779.4	85.34	0
	Time and migration (unfavorable wind)	smooth(Date) + smooth(Hour) + Rain + Strong opposing	-22888.2	45798.4	104.41	0
	Time, foraging, and migration	smooth(Date) + smooth(Hour) + Temperature + Moon + Strong Opposing	-22891.7	45807.3	113.28	0
	Time and migration	smooth(Date) + smooth(Hour) + Rain + Wind direction	-22900.4	45822.8	128.75	0
	Time and migration	smooth(Date) + smooth(Hour) + Rain + Moon + smooth(Wind speed)	-22906	45838.1	144.01	0
	Time and migration	smooth(Date) + smooth(Hour) + smooth(Wind speed)	-22909.4	45840.8	146.8	0
	Time, foraging, and migration	smooth(Date) + smooth(Hour) + Temperature + Moon + North Wind	-22913.8	45851.7	157.65	0
	Time and migration	smooth(Date) + smooth(Hour) + Rain	-22916.3	45852.6	158.56	0
	Time, foraging, and migration	smooth(Date) + smooth(Hour) + Rain + Pressure + Strong opposing	-22924.3	45872.6	178.54	0
	Time and migration (favorable wind)	smooth(Date) + smooth(Hour) + Rain + North wind	-22928.9	45879.9	185.85	0
	Time and foraging	smooth(Date) + smooth(Hour) + Pressure	-22949	45918.1	224.05	0
	Time, foraging, and migration	smooth(Date) + smooth(Hour) + Rain + Pressure + North wind	-22952.9	45929.8	235.79	0
	Time and migration	smooth(Date) + smooth(Hour) + Rain + Wind speed	-22959.9	45941.9	247.83	0
	Time, foraging, and migration	smooth(Date) + smooth(Hour) + Pressure + Humidity + Moon + Strong Opposing	-22963.7	45953.3	259.25	0
	Time, foraging, and migration	smooth(Date) + smooth(Hour) + Pressure + Humidity + Moon + North wind	-22969.7	45965.3	271.27	0
	Time and migration	smooth(Date) + smooth(Hour) + Rain + smooth(Wind speed)	-22980	45983.9	289.91	0
	Time and foraging	smooth(Date) + smooth(Hour) + Temperature	-23003.4	46026.7	332.68	0
	Time, foraging, and migration	smooth(Date) + smooth(Hour) + Temperature + Moon + Wind speed	-23041.5	46106.9	412.87	0
	Time, foraging, and migration	smooth(Date) + smooth(Hour) + Temperature + Rain + Moon + Wind direction	-23057	46139.9	445.9	0
	Time, foraging, and migration	smooth(Date) + smooth(Hour) + Temperature + Moon + smooth(Wind speed)	-23061.1	46148.2	454.11	0
	Time and foraging	smooth(Date) + smooth(Hour) + Temperature + Pressure + Moon	-23105	46234.1	540.01	0
	Time, foraging, and migration	smooth(Date) + smooth(Hour) + Temperature + Wind speed	-23123.1	46268.3	574.22	0
	Time and foraging	smooth(Date) + smooth(Hour) + Temperature + Pressure + Moon + Humidity	-23127.4	46280.7	586.68	0
	Time, foraging, and migration	smooth(Date) + smooth(Hour) + Temperature + Rain + Pressure + Moon + Strong Opposing	-23128.9	46285.7	591.69	0
	Time, foraging, and migration	smooth(Date) + smooth(Hour) + Temperature + Rain + Strong Opposing	-23135	46293.9	599.89	0
	Time and foraging	smooth(Date) + smooth(Hour) + Temperature + Pressure + Rain + Moon	-23142.4	46310.7	616.67	0
	Time, foraging, and migration	smooth(Date) + smooth(Hour) + Temperature + smooth(Wind speed)	-23143.9	46311.8	617.74	0
	Time, foraging, and migration	smooth(Date) + smooth(Hour) + Temperature + Rain + Pressure + Moon + North wind	-23143.4	46314.8	620.71	0
	Time, foraging, and migration	smooth(Date) + smooth(Hour) + Temperature + Rain + North wind	-23162.4	46348.9	654.85	0
	Time and foraging	smooth(Date) + smooth(Hour) + Temperature + Pressure	-23189.3	46400.7	706.62	0
	Time and foraging	smooth(Date) + smooth(Hour) + Temperature + Pressure + Humidity	-23209	46441.9	747.88	0
	Time and foraging	smooth(Date) + smooth(Hour) + Temperature + Pressure + Rain	-23222.2	46468.4	774.36	0
	Time, foraging, and migration	smooth(Date) + smooth(Hour) + Temperature + Rain + Wind speed + Wind direction	-23278.3	46582.6	888.57	0
	Time, foraging, and migration	smooth(Date) + smooth(Hour) + Temperature + Rain + smooth(Wind speed) + Wind direction	-23294.1	46616.1	922.07	0
	Time, foraging, and migration	smooth(Date) + smooth(Hour) + Temperature + Pressure + Rain + Wind speed	-23328.3	46682.6	988.52	0
	Time, foraging, and migration	smooth(Date) + smooth(Hour) + Temperature + Pressure + Rain + smooth(Wind speed)	-23329.1	46686.3	992.22	0
	Time and migration	smooth(Date) + smooth(Hour) + Rain + Moon + Wind speed	-24386.7	48795.4	3101.4	0
Big brown bat	Time, foraging, and migration	smooth(Date) + smooth(Hour) + Temperature + Rain + Strong Opposing	-34263.8	68551.5	0	1
	Time, foraging, and migration	smooth(Date) + smooth(Hour) + Temperature + Moon + Strong Opposing	-34380.6	68785.2	233.67	0
	Time, foraging, and migration	smooth(Date) + smooth(Hour) + Temperature + Rain + Wind speed + Wind direction	-34388.8	68803.6	252.09	0
	Time, foraging, and migration	smooth(Date) + smooth(Hour) + Temperature + Wind speed	-34395.7	68813.4	261.91	0
	Time, foraging, and migration	smooth(Date) + smooth(Hour) + Temperature + Rain + smooth(Wind speed) + Wind direction	-34401	68829.9	278.41	0
	Time, foraging, and migration	smooth(Date) + smooth(Hour) + Temperature + Pressure + Rain + Wind speed	-34413.2	68852.4	300.9	0
	Time, foraging, and migration	smooth(Date) + smooth(Hour) + Temperature + smooth(Wind speed)	-34416.5	68857	305.51	0
	Time, foraging, and migration	smooth(Date) + smooth(Hour) + Temperature + Rain + Pressure + Moon + Strong Opposing	-34421.5	68871	319.5	0
	Time, foraging, and migration	smooth(Date) + smooth(Hour) + Temperature + Pressure + Rain + smooth(Wind speed)	-34421.7	68871.4	319.86	0
	Time and foraging	smooth(Date) + smooth(Hour) + Temperature + Pressure + Humidity	-34473.2	68970.4	418.87	0
	Time, foraging, and migration	smooth(Date) + smooth(Hour) + Temperature + Moon + Wind speed	-34475.4	68974.8	423.29	0
	Time, foraging, and migration	smooth(Date) + smooth(Hour) + Temperature + Moon + smooth(Wind speed)	-34512.9	69051.7	500.21	0
	Time, foraging, and migration	smooth(Date) + smooth(Hour) + Pressure + Humidity + Moon + North wind	-34551.1	69128.3	576.73	0
	Time, foraging, and migration	smooth(Date) + smooth(Hour) + Rain + Pressure + North wind	-34562.8	69149.7	598.14	0
	Time and foraging	smooth(Date) + smooth(Hour) + Temperature + Pressure + Moon + Humidity	-34588	69202	650.49	0
	Time, foraging, and migration	smooth(Date) + smooth(Hour) + Temperature + Rain + North wind	-34598.7	69221.5	669.94	0
	Time and foraging	smooth(Date) + smooth(Hour) + Temperature + Pressure + Rain	-34605.4	69234.8	683.31	0
	Time and foraging	smooth(Date) + smooth(Hour) + Temperature	-34616.5	69253	701.51	0
	Time, foraging, and migration	smooth(Date) + smooth(Hour) + Temperature + Rain + Moon + Wind direction	-34643.9	69313.8	762.24	0
	Time and migration (favorable wind)	smooth(Date) + smooth(Hour) + Rain + North wind	-34646.7	69315.5	763.95	0
	Time and foraging	smooth(Date) + smooth(Hour) + Temperature + Pressure	-34671.3	69364.6	813.12	0
	Time, foraging, and migration	smooth(Date) + smooth(Hour) + Temperature + Moon + North Wind	-34688.7	69401.4	849.89	0
	Time and foraging	smooth(Date) + smooth(Hour) + Temperature + Pressure + Rain + Moon	-34703	69432.1	880.54	0
	Time, foraging, and migration	smooth(Date) + smooth(Hour) + Temperature + Rain + Pressure + Moon + North wind	-34712.1	69452.2	900.64	0
	Time and foraging	smooth(Date) + smooth(Hour) + Temperature + Pressure + Moon	-34757.2	69538.5	986.95	0
	Time and foraging	smooth(Date) + smooth(Hour) + Pressure	-34859	69737.9	1186.4	0
	Time, foraging, and migration	smooth(Date) + smooth(Hour) + Rain + Pressure + Strong opposing	-34882.9	69789.7	1238.18	0
	Time and migration	smooth(Date) + smooth(Hour) + Rain + Wind speed	-34884.2	69790.4	1238.86	0
	Time and migration	smooth(Date) + smooth(Hour) + Rain + smooth(Wind speed)	-34883.2	69790.5	1238.95	0
	Time and migration	smooth(Date) + smooth(Hour) + Rain + Wind direction	-34902.8	69827.6	1276.05	0
	Time and migration	smooth(Date) + smooth(Hour) + Rain	-34905.2	69830.4	1278.9	0
	Time and migration	smooth(Date) + smooth(Hour) + Wind speed	-34908.3	69836.7	1285.13	0
	Time and migration	smooth(Date) + smooth(Hour) + smooth(Wind speed)	-34909.9	69841.8	1290.29	0
	Time and migration	smooth(Date) + smooth(Hour) + Wind direction	-34916.9	69853.7	1302.19	0
	Time and migration	smooth(Date) + smooth(Hour) + Rain + Moon	-34917	69856	1304.45	0
	Time	smooth(Date) + smooth(Hour)	-34919.6	69857.2	1305.65	0
	Time and migration	smooth(Date) + smooth(Hour) + Rain + Moon + smooth(Wind speed)	-34931.4	69888.8	1337.26	0
	Time, foraging, and migration	smooth(Date) + smooth(Hour) + Pressure + Humidity + Moon + Strong Opposing	-34942.3	69910.5	1359	0
	Time and migration (unfavorable wind)	smooth(Date) + smooth(Hour) + Rain + Strong opposing	-35004.8	70031.6	1480.12	0
	Time and migration	smooth(Date) + smooth(Hour) + Rain + Moon + Wind speed	-35158.2	70338.4	1786.92	0
Silver-haired	Time and migration	smooth(Date) + smooth(Hour) + Rain + Moon	-30323.5	60672.9	0	0.760423
	Time, foraging, and migration	smooth(Date) + smooth(Hour) + Temperature + Rain + Moon + Wind direction	-30326.6	60675.2	2.31	0.239577
	Time, foraging, and migration	smooth(Date) + smooth(Hour) + Temperature + Rain + Wind speed + Wind direction	-30344	60714	41.11	0
	Time and foraging	smooth(Date) + smooth(Hour) + Temperature + Pressure + Rain + Moon	-30345.3	60716.6	43.67	0
	Time, foraging, and migration	smooth(Date) + smooth(Hour) + Temperature + Pressure + Rain + Wind speed	-30346.3	60718.6	45.69	0
	Time, foraging, and migration	smooth(Date) + smooth(Hour) + Temperature + Rain + Pressure + Moon + Strong Opposing	-30348.1	60724.2	51.26	0
	Time and migration	smooth(Date) + smooth(Hour) + Rain + Moon + smooth(Wind speed)	-30352.5	60731	58.11	0
	Time, foraging, and migration	smooth(Date) + smooth(Hour) + Temperature + Pressure + Rain + smooth(Wind speed)	-30354.5	60736.9	64.04	0
	Time and migration	smooth(Date) + smooth(Hour) + Rain + Wind direction	-30360.3	60742.6	69.71	0
	Time, foraging, and migration	smooth(Date) + smooth(Hour) + Temperature + Rain + Pressure + Moon + North wind	-30360.7	60749.4	76.49	0
	Time and migration (unfavorable wind)	smooth(Date) + smooth(Hour) + Rain + Strong opposing	-30365.1	60752.2	79.29	0
	Time, foraging, and migration	smooth(Date) + smooth(Hour) + Temperature + Rain + Strong Opposing	-30364.7	60753.4	80.52	0
	Time and migration	smooth(Date) + smooth(Hour) + Rain	-30367.2	60754.4	81.49	0
	Time, foraging, and migration	smooth(Date) + smooth(Hour) + Temperature + Rain + smooth(Wind speed) + Wind direction	-30366.9	60761.7	88.83	0
	Time and migration (favorable wind)	smooth(Date) + smooth(Hour) + Rain + North wind	-30373.5	60768.9	96.01	0
	Time, foraging, and migration	smooth(Date) + smooth(Hour) + Temperature + Rain + North wind	-30373.4	60770.7	97.81	0
	Time, foraging, and migration	smooth(Date) + smooth(Hour) + Rain + Pressure + Strong opposing	-30374.6	60773.2	100.28	0
	Time and foraging	smooth(Date) + smooth(Hour) + Temperature + Pressure + Rain	-30382.7	60789.3	116.44	0
	Time and migration	smooth(Date) + smooth(Hour) + Rain + Wind speed	-30386.2	60794.5	121.55	0
	Time, foraging, and migration	smooth(Date) + smooth(Hour) + Rain + Pressure + North wind	-30387.4	60798.8	125.87	0
	Time and migration	smooth(Date) + smooth(Hour) + Rain + smooth(Wind speed)	-30403.5	60831	158.11	0
	Time, foraging, and migration	smooth(Date) + smooth(Hour) + Temperature + Moon + Wind speed	-30417.7	60859.3	186.38	0
	Time, foraging, and migration	smooth(Date) + smooth(Hour) + Temperature + Moon + North Wind	-30429.4	60882.8	209.93	0
	Time, foraging, and migration	smooth(Date) + smooth(Hour) + Temperature + Moon + smooth(Wind speed)	-30431.5	60888.9	216.02	0
	Time, foraging, and migration	smooth(Date) + smooth(Hour) + Temperature + Moon + Strong Opposing	-30435.6	60895.2	222.29	0
	Time, foraging, and migration	smooth(Date) + smooth(Hour) + Temperature + Wind speed	-30444.4	60910.8	237.86	0
	Time and migration	smooth(Date) + smooth(Hour) + Wind direction	-30462.9	60945.8	272.87	0
	Time, foraging, and migration	smooth(Date) + smooth(Hour) + Temperature + smooth(Wind speed)	-30461.3	60946.5	273.61	0
	Time	smooth(Date) + smooth(Hour)	-30469	60956.1	283.16	0
	Time and migration	smooth(Date) + smooth(Hour) + Wind speed	-30468.4	60956.8	283.88	0
	Time and foraging	smooth(Date) + smooth(Hour) + Temperature	-30471.7	60963.4	290.48	0
	Time and migration	smooth(Date) + smooth(Hour) + smooth(Wind speed)	-30488.6	60999.1	326.2	0
	Time and foraging	smooth(Date) + smooth(Hour) + Pressure	-30513.1	61046.1	373.2	0
	Time and foraging	smooth(Date) + smooth(Hour) + Temperature + Pressure	-30513.3	61048.7	375.78	0
	Time and foraging	smooth(Date) + smooth(Hour) + Temperature + Pressure + Moon	-30551.7	61127.3	454.41	0
	Time and foraging	smooth(Date) + smooth(Hour) + Temperature + Pressure + Humidity	-30592.8	61209.6	536.71	0
	Time, foraging, and migration	smooth(Date) + smooth(Hour) + Pressure + Humidity + Moon + North wind	-30615.3	61256.5	583.63	0
	Time, foraging, and migration	smooth(Date) + smooth(Hour) + Pressure + Humidity + Moon + Strong Opposing	-30616.2	61258.5	585.57	0
	Time and foraging	smooth(Date) + smooth(Hour) + Temperature + Pressure + Moon + Humidity	-30638.4	61302.7	629.83	0
	Time and migration	smooth(Date) + smooth(Hour) + Rain + Moon + Wind speed	-31118.6	62259.1	1586.2	0
Hoary bat	Time and migration	Date + smooth(Hour) + Rain + Moon + Wind speed	-34315.8	68653.5	0	1
	Time and migration	Date + smooth(Hour) + Wind speed	-34343.5	68704.9	51.44	0
	Time and migration	Date + smooth(Hour) + smooth(Wind speed)	-34343.4	68706.9	53.4	0
	Time and migration	Date + smooth(Hour) + Rain + Wind speed	-34348.2	68716.4	62.92	0
	Time and migration	Date + smooth(Hour) + Rain + smooth(Wind speed)	-34348.2	68718.5	65.01	0
	Time, foraging, and migration	Date + smooth(Hour) + Rain + Pressure + Strong opposing	-34356.3	68734.6	81.09	0
	Time and migration	Date + smooth(Hour) + Rain + Moon	-34358.8	68737.5	84.03	0
	Time and foraging	Date + smooth(Hour) + Pressure	-34372.4	68762.8	109.28	0
	Time, foraging, and migration	Date + smooth(Hour) + Rain + Pressure + North wind	-34376	68773.9	120.44	0
	Time, foraging, and migration	Date + smooth(Hour) + Pressure + Humidity + Moon + Strong Opposing	-34387.3	68798.5	145.01	0
	Time and migration	Date + smooth(Hour) + Rain + Moon + smooth(Wind speed)	-34388.3	68799.1	145.62	0
	Time and migration (unfavorable wind)	Date + smooth(Hour) + Rain + Strong opposing	-34390.8	68801.6	148.08	0
	Time and migration	Date + smooth(Hour) + Rain	-34399.8	68817.5	164.03	0
	Time	Date + smooth(Hour)	-34404.6	68825.2	171.67	0
	Time and migration	Date + smooth(Hour) + Rain + Wind direction	-34405.1	68830.1	176.62	0
	Time, foraging, and migration	Date + smooth(Hour) + Pressure + Humidity + Moon + North wind	-34403.5	68831	177.47	0
	Time and migration	Date + smooth(Hour) + Wind direction	-34422.3	68862.6	209.05	0
	Time and migration (favorable wind)	Date + smooth(Hour) + Rain + North wind	-34425.3	68870.6	217.13	0
	Time, foraging, and migration	Date + smooth(Hour) + Temperature + Moon + Wind speed	-34520.8	69063.6	410.15	0
	Time, foraging, and migration	Date + smooth(Hour) + Temperature + Moon + smooth(Wind speed)	-34520.9	69065.8	412.27	0
	Time, foraging, and migration	Date + smooth(Hour) + Temperature + Wind speed	-34554.2	69128.4	474.93	0
	Time, foraging, and migration	Date + smooth(Hour) + Temperature + smooth(Wind speed)	-34554.2	69130.4	476.94	0
	Time, foraging, and migration	Date + smooth(Hour) + Temperature + Moon + North Wind	-34554.5	69131	477.54	0
	Time, foraging, and migration	Date + smooth(Hour) + Temperature + Rain + Moon + Wind direction	-34571.8	69167.5	514.02	0
	Time, foraging, and migration	Date + smooth(Hour) + Temperature + Rain + Wind speed + Wind direction	-34576.6	69177.1	523.64	0
	Time, foraging, and migration	Date + smooth(Hour) + Temperature + Pressure + Rain + Wind speed	-34577.1	69178.1	524.64	0
	Time, foraging, and migration	Date + smooth(Hour) + Temperature + Rain + smooth(Wind speed) + Wind direction	-34576.5	69179	525.53	0
	Time, foraging, and migration	Date + smooth(Hour) + Temperature + Pressure + Rain + smooth(Wind speed)	-34577.2	69180.4	526.87	0
	Time, foraging, and migration	Date + smooth(Hour) + Temperature + Rain + Pressure + Moon + North wind	-34578.9	69183.8	530.28	0
	Time and foraging	Date + smooth(Hour) + Temperature + Pressure + Rain + Moon	-34581.2	69186.4	532.94	0
	Time and foraging	Date + smooth(Hour) + Temperature + Pressure + Moon	-34586.9	69195.8	542.25	0
	Time, foraging, and migration	Date + smooth(Hour) + Temperature + Moon + Strong Opposing	-34589.3	69200.6	547.13	0
	Time and foraging	Date + smooth(Hour) + Temperature	-34591.8	69201.6	548.15	0
	Time, foraging, and migration	Date + smooth(Hour) + Temperature + Rain + Pressure + Moon + Strong Opposing	-34603.6	69233.2	579.73	0
	Time and foraging	Date + smooth(Hour) + Temperature + Pressure + Rain	-34608.2	69238.4	584.91	0
	Time and foraging	Date + smooth(Hour) + Temperature + Pressure	-34611.3	69242.6	589.07	0
	Time, foraging, and migration	Date + smooth(Hour) + Temperature + Rain + North wind	-34614.7	69251.4	597.9	0
	Time, foraging, and migration	Date + smooth(Hour) + Temperature + Rain + Strong Opposing	-34646.2	69314.4	660.85	0
	Time and foraging	Date + smooth(Hour) + Temperature + Pressure + Moon + Humidity	-34647.7	69319.5	665.96	0
	Time and foraging	Date + smooth(Hour) + Temperature + Pressure + Humidity	-34655.3	69332.6	679.1	0
Eastern red	Time and foraging	smooth(Date) + smooth(Hour) + Temperature + Pressure + Moon	-33215.9	66455.9	0	0.94995
	Time, foraging, and migration	smooth(Date) + smooth(Hour) + Pressure + Humidity + Moon + Strong Opposing	-33218.4	66462.9	7	0.028686
	Time, foraging, and migration	smooth(Date) + smooth(Hour) + Temperature + Rain + Pressure + Moon + North wind	-33217.8	66463.5	7.59	0.0213576
	Time and foraging	smooth(Date) + smooth(Hour) + Temperature + Pressure + Rain + Moon	-33226.8	66479.6	23.75	0
	Time and foraging	smooth(Date) + smooth(Hour) + Temperature + Pressure + Moon + Humidity	-33239.9	66505.9	49.96	0
	Time, foraging, and migration	smooth(Date) + smooth(Hour) + Temperature + Rain + Pressure + Moon + Strong Opposing	-33240.1	66508.2	52.27	0
	Time, foraging, and migration	smooth(Date) + smooth(Hour) + Pressure + Humidity + Moon + North wind	-33257.1	66540.3	84.36	0
	Time and migration	smooth(Date) + smooth(Hour) + Rain + Moon + Wind speed	-33483.2	66988.4	532.49	0
	Time, foraging, and migration	smooth(Date) + smooth(Hour) + Temperature + Rain + North wind	-33731.8	67487.5	1031.62	0
	Time and foraging	smooth(Date) + smooth(Hour) + Temperature	-33742.8	67505.6	1049.72	0
	Time, foraging, and migration	smooth(Date) + smooth(Hour) + Temperature + Rain + Strong Opposing	-33769.7	67563.3	1107.42	0
	Time, foraging, and migration	smooth(Date) + smooth(Hour) + Temperature + Moon + Strong Opposing	-33784.2	67592.5	1136.57	0
	Time, foraging, and migration	smooth(Date) + smooth(Hour) + Temperature + Moon + North Wind	-33789.4	67602.7	1146.84	0
	Time and foraging	smooth(Date) + smooth(Hour) + Temperature + Pressure + Rain	-33794.6	67613.2	1157.28	0
	Time, foraging, and migration	smooth(Date) + smooth(Hour) + Temperature + Rain + Moon + Wind direction	-33797.7	67621.3	1165.44	0
	Time, foraging, and migration	smooth(Date) + smooth(Hour) + Rain + Pressure + Strong opposing	-33804.2	67632.4	1176.48	0
	Time and foraging	smooth(Date) + smooth(Hour) + Temperature + Pressure	-33821.5	67665	1209.07	0
	Time and foraging	smooth(Date) + smooth(Hour) + Temperature + Pressure + Humidity	-33821 12	67666	1210.11	0
	Time and foraging	smooth(Date) + smooth(Hour) + Pressure	-33846.7	67713.5	1257.57	0
	Time, foraging, and migration	smooth(Date) + smooth(Hour) + Rain + Pressure + North wind	-33861.2	67746.3	1290.44	0
	Time and migration (unfavorable wind)	smooth(Date) + smooth(Hour) + Rain + Strong opposing	-33872.4	67766.8	1310.91	0
	Time, foraging, and migration	smooth(Date) + smooth(Hour) + Temperature + Rain + smooth(Wind speed) + Wind direction	-33877.1	67782.3	1326.36	0
	Time, foraging, and migration	smooth(Date) + smooth(Hour) + Temperature + Rain + Wind speed + Wind direction	-33881.8	67789.7	1333.79	0
	Time and migration	smooth(Date) + smooth(Hour) + Rain + smooth(Wind speed)	-33910.7	67845.4	1389.55	0
	Time, foraging, and migration	smooth(Date) + smooth(Hour) + Temperature + smooth(Wind speed)	-33911.1	67846.1	1390.2	0
	Time, foraging, and migration	smooth(Date) + smooth(Hour) + Temperature + Wind speed	-33914	67849.9	1394.05	0
	Time and migration	smooth(Date) + smooth(Hour) + Rain + Wind speed	-33920	67862	1406.11	0
	Time and migration	smooth(Date) + smooth(Hour) + Rain + Wind direction	-33921.4	67864.8	1408.89	0
	Time and migration	smooth(Date) + smooth(Hour) + Rain	-33923.8	67867.6	1411.65	0
	Time, foraging, and migration	smooth(Date) + smooth(Hour) + Temperature + Pressure + Rain + smooth(Wind speed)	-33920.9	67869.9	1413.99	0
	Time and migration	smooth(Date) + smooth(Hour) + Rain + Moon	-33946.7	67915.4	1459.55	0
	Time and migration	smooth(Date) + smooth(Hour) + Wind direction	-33947.8	67915.5	1459.63	0
	Time	smooth(Date) + smooth(Hour)	-33948.8	67915.6	1459.73	0
	Time, foraging, and migration	smooth(Date) + smooth(Hour) + Temperature + Pressure + Rain + Wind speed	-33945.1	67916.2	1460.28	0
	Time and migration	smooth(Date) + smooth(Hour) + Wind speed	-33949.2	67918.4	1462.47	0
	Time and migration	smooth(Date) + smooth(Hour) + smooth(Wind speed)	-33953.2	67928.4	1472.49	0
	Time and migration (favorable wind)	smooth(Date) + smooth(Hour) + Rain + North wind	-33956.7	67935.4	1479.5	0
	Time and migration	smooth(Date) + smooth(Hour) + Rain + Moon + smooth(Wind speed)	-33955.1	67936.2	1480.35	0
	Time, foraging, and migration	smooth(Date) + smooth(Hour) + Temperature + Moon + smooth(Wind speed)	-33964.4	67954.8	1498.92	0
	Time, foraging, and migration	smooth(Date) + smooth(Hour) + Temperature + Moon + Wind speed	-33966.8	67957.6	1501.75	0
